# Supplementary material for: Patient-Reported Health-Related Quality of Life Impact and Symptom Severity in Patients with Lyme Borreliosis in the Burden of Lyme Disease (BOLD) Study
Source: Pathogens. 2026 Jul 2;15(7):701. doi: 10.3390/pathogens15070701 (PMC13414593; doi:10.3390/pathogens15070701)
Supplement: Supplementary file 1 [file pathogens-15-00701-s001.zip]

Archive with 1 entries (1 files):
- pathogens-4252901-supplementary.pdf
